# Supplementary material for: Empirical evaluation of computational models of lightness perception
Source: Sci Rep. 2022 Dec 21;12:22039. doi: 10.1038/s41598-022-22395-7 (PMC9772371; doi:10.1038/s41598-022-22395-7)
Supplement: Supplementary file 1 — Supplementary Information. [file 41598_2022_22395_MOESM1_ESM.xlsx]

## Sheet: Sheet1
	SLC_left	SLC_right	Maniatis_left	Maniatis_right	SLCdark_left	SLCdark_right	SLClight_left	SLCdark_right	White_left	White_right	WhiteLarge_left	WhiteLarge_right	Wedding_left	Wedding_right	Reversed_left	Reversed_right	Dungeon_left	Dungeon_right	Checkerboard_left	Checkerboard_right	Bullseye_left	Bullseye_right
1	0.494118	0.47451	0.541176	0.452941	0.341176	0.207843	0.827451	0.707843	0.543137	0.396078	0.513725	0.476471	0.54902	0.464706	0.535294	0.580392	0.517647	0.580392	0.458824	0.539216	0.419608	0.539216
2	0.515686	0.488235	0.52549	0.533333	0.337255	0.260784	0.719608	0.670588	0.501961	0.490196	0.54902	0.529412	0.529412	0.543137	0.494118	0.496078	0.456863	0.556863	0.494118	0.523529	0.521569	0.523529
3	0.560784	0.456863	0.547059	0.462745	0.290196	0.24902	0.758824	0.694118	0.531373	0.44902	0.509804	0.445098	0.517647	0.472549	0.537255	0.531373	0.419608	0.580392	0.464706	0.537255	0.443137	0.527451
4	0.507843	0.488235	0.452941	0.472549	0.352941	0.278431	0.717647	0.690196	0.515686	0.464706	0.519608	0.476471	0.517647	0.492157	0.472549	0.6	0.452941	0.556863	0.503922	0.501961	0.452941	0.594118
5	0.498039	0.55098	0.44902	0.454902	0.301961	0.22549	0.819608	0.719608	0.609804	0.501961	0.515686	0.511765	0.580392	0.460784	0.427451	0.523529	0.445098	0.582353	0.488235	0.537255	0.478431	0.568627
6	0.515686	0.52549	0.52549	0.454902	0.354902	0.24902	0.745098	0.707843	0.545098	0.443137	0.511765	0.490196	0.494118	0.47451	0.521569	0.507843	0.458824	0.556863	0.456863	0.527451	0.480392	0.55098
7	0.594118	0.507843	0.529412	0.509804	0.321569	0.258824	0.903922	0.67451	0.568627	0.433333	0.541176	0.452941	0.576471	0.484314	0.592157	0.55098	0.494118	0.547059	0.501961	0.54902	0.513725	0.613725
8	0.511765	0.498039	0.509804	0.462745	0.284314	0.25098	0.727451	0.739216	0.541176	0.452941	0.480392	0.486275	0.535294	0.470588	0.566667	0.543137	0.464706	0.603922	0.456863	0.541176	0.44902	0.556863
9	0.535294	0.441176	0.55098	0.419608	0.331373	0.213725	0.737255	0.652941	0.552941	0.470588	0.547059	0.458824	0.537255	0.501961	0.505882	0.417647	0.427451	0.541176	0.452941	0.476471	0.466667	0.529412
10	0.519608	0.529412	0.547059	0.503922	0.337255	0.339216	0.701961	0.733333	0.521569	0.5	0.505882	0.5	0.519608	0.507843	0.55098	0.507843	0.519608	0.507843	0.496078	0.529412	0.554902	0.55098
11	0.501961	0.454902	0.556863	0.452941	0.317647	0.237255	0.813725	0.658824	0.541176	0.486275	0.488235	0.47451	0.498039	0.466667	0.44902	0.507843	0.460784	0.564706	0.462745	0.55098	0.466667	0.57451
12	0.541176	0.498039	0.462745	0.476471	0.290196	0.24902	0.743137	0.696078	0.5	0.454902	0.517647	0.472549	0.509804	0.454902	0.492157	0.539216	0.427451	0.576471	0.447059	0.488235	0.470588	0.552941
13	0.584314	0.511765	0.517647	0.503922	0.35098	0.276471	0.721569	0.694118	0.527451	0.484314	0.490196	0.488235	0.458824	0.537255	0.552941	0.529412	0.507843	0.611765	0.505882	0.564706	0.539216	0.552941
14	0.519608	0.513725	0.472549	0.409804	0.288235	0.247059	0.717647	0.715686	0.509804	0.482353	0.498039	0.490196	0.545098	0.472549	0.478431	0.55098	0.5	0.545098	0.454902	0.517647	0.429412	0.54902
15	0.507843	0.478431	0.503922	0.480392	0.272549	0.217647	0.731373	0.717647	0.5	0.437255	0.517647	0.458824	0.484314	0.468627	0.478431	0.558824	0.490196	0.562745	0.421569	0.543137	0.437255	0.592157
16	0.598039	0.472549	0.482353	0.513725	0.341176	0.245098	0.758824	0.692157	0.517647	0.507843	0.537255	0.458824	0.54902	0.501961	0.55098	0.543137	0.421569	0.619608	0.478431	0.543137	0.501961	0.568627
17	0.566667	0.462745	0.55098	0.503922	0.333333	0.286275	0.662745	0.680392	0.519608	0.47451	0.519608	0.454902	0.533333	0.421569	0.529412	0.529412	0.421569	0.643137	0.482353	0.613725	0.470588	0.554902
18	0.598039	0.478431	0.562745	0.482353	0.301961	0.252941	0.760784	0.713725	0.490196	0.539216	0.52549	0.505882	0.482353	0.513725	0.554902	0.52549	0.523529	0.568627	0.503922	0.519608	0.511765	0.535294
19	0.619608	0.407843	0.566667	0.476471	0.370588	0.22549	0.764706	0.682353	0.539216	0.5	0.517647	0.517647	0.492157	0.537255	0.513725	0.558824	0.5	0.52549	0.521569	0.505882	0.523529	0.568627
20	0.576471	0.47451	0.623529	0.480392	0.313725	0.35098	0.778431	0.67451	0.472549	0.513725	0.503922	0.517647	0.521569	0.55098	0.494118	0.55098	0.462745	0.527451	0.480392	0.539216	0.560784	0.509804
21	0.513725	0.480392	0.527451	0.494118	0.296078	0.227451	0.688235	0.737255	0.521569	0.447059	0.535294	0.466667	0.562745	0.492157	0.505882	0.54902	0.476471	0.578431	0.480392	0.505882	0.511765	0.558824
22	0.517647	0.480392	0.496078	0.496078	0.290196	0.233333	0.770588	0.654902	0.521569	0.464706	0.5	0.480392	0.452941	0.480392	0.470588	0.503922	0.472549	0.568627	0.503922	0.509804	0.492157	0.541176
23	0.503922	0.486275	0.494118	0.484314	0.421569	0.296078	0.729412	0.592157	0.511765	0.488235	0.523529	0.507843	0.484314	0.490196	0.498039	0.503922	0.476471	0.507843	0.496078	0.5	0.505882	0.519608
24	0.5	0.496078	0.480392	0.482353	0.276471	0.243137	0.745098	0.705882	0.529412	0.44902	0.490196	0.470588	0.535294	0.462745	0.462745	0.572549	0.433333	0.647059	0.445098	0.5	0.441176	0.631373
25	0.537255	0.490196	0.52549	0.470588	0.319608	0.243137	0.776471	0.694118	0.486275	0.486275	0.509804	0.47451	0.482353	0.511765	0.498039	0.511765	0.5	0.519608	0.513725	0.494118	0.484314	0.517647
26	0.535294	0.552941	0.468627	0.517647	0.288235	0.296078	0.67451	0.627451	0.511765	0.492157	0.482353	0.509804	0.472549	0.509804	0.554902	0.492157	0.511765	0.513725	0.466667	0.531373	0.507843	0.543137
27	0.615686	0.443137	0.558824	0.417647	0.309804	0.213725	0.801961	0.729412	0.501961	0.5	0.519608	0.523529	0.47451	0.503922	0.496078	0.47451	0.466667	0.613725	0.468627	0.462745	0.513725	0.560784
28	0.590196	0.480392	0.531373	0.492157	0.278431	0.268627	0.766667	0.664706	0.556863	0.458824	0.515686	0.492157	0.488235	0.462745	0.523529	0.468627	0.490196	0.586275	0.456863	0.490196	0.486275	0.545098
29	0.539216	0.447059	0.466667	0.460784	0.388235	0.237255	0.7	0.639216	0.464706	0.439216	0.521569	0.42549	0.511765	0.460784	0.511765	0.527451	0.5	0.503922	0.441176	0.490196	0.492157	0.523529
30	0.558824	0.472549	0.556863	0.480392	0.309804	0.262745	0.72549	0.662745	0.533333	0.437255	0.519608	0.45098	0.511765	0.496078	0.513725	0.503922	0.545098	0.468627	0.533333	0.480392	0.454902	0.505882
31	0.498039	0.488235	0.501961	0.482353	0.280392	0.268627	0.662745	0.731373	0.472549	0.482353	0.494118	0.494118	0.498039	0.472549	0.505882	0.503922	0.505882	0.560784	0.480392	0.503922	0.496078	0.509804
32	0.576471	0.513725	0.554902	0.521569	0.331373	0.278431	0.784314	0.743137	0.503922	0.535294	0.490196	0.529412	0.529412	0.533333	0.55098	0.541176	0.503922	0.613725	0.498039	0.529412	0.492157	0.607843
33	0.521569	0.494118	0.470588	0.435294	0.231373	0.241176	0.770588	0.713725	0.44902	0.44902	0.452941	0.458824	0.452941	0.421569	0.447059	0.45098	0.423529	0.470588	0.431373	0.484314	0.435294	0.496078
34	0.55098	0.490196	0.507843	0.445098	0.32549	0.241176	0.713725	0.656863	0.541176	0.468627	0.519608	0.460784	0.498039	0.484314	0.501961	0.505882	0.433333	0.590196	0.482353	0.539216	0.5	0.57451
35	0.564706	0.458824	0.627451	0.496078	0.360784	0.247059	0.682353	0.670588	0.537255	0.42549	0.523529	0.466667	0.607843	0.443137	0.590196	0.490196	0.460784	0.494118	0.496078	0.496078	0.45098	0.619608
36	0.545098	0.482353	0.515686	0.496078	0.317647	0.223529	0.811765	0.690196	0.556863	0.464706	0.515686	0.5	0.539216	0.505882	0.529412	0.535294	0.421569	0.598039	0.476471	0.519608	0.462745	0.564706
37	0.54902	0.490196	0.523529	0.470588	0.319608	0.229412	0.831373	0.643137	0.584314	0.488235	0.503922	0.458824	0.560784	0.552941	0.560784	0.552941	0.488235	0.690196	0.533333	0.539216	0.523529	0.572549
38	0.539216	0.472549	0.513725	0.492157	0.282353	0.27451	0.701961	0.694118	0.547059	0.472549	0.454902	0.478431	0.484314	0.517647	0.52549	0.488235	0.492157	0.541176	0.460784	0.498039	0.533333	0.498039
39	0.541176	0.427451	0.494118	0.505882	0.315686	0.241176	0.711765	0.658824	0.511765	0.44902	0.476471	0.458824	0.460784	0.466667	0.468627	0.511765	0.472549	0.562745	0.480392	0.541176	0.4	0.554902
40	0.607843	0.462745	0.611765	0.498039	0.433333	0.237255	0.747059	0.678431	0.543137	0.501961	0.539216	0.513725	0.513725	0.503922	0.541176	0.55098	0.427451	0.556863	0.496078	0.47451	0.496078	0.572549
41	0.580392	0.511765	0.547059	0.44902	0.339216	0.260784	0.841176	0.721569	0.533333	0.515686	0.480392	0.558824	0.52549	0.5	0.603922	0.570588	0.478431	0.623529	0.54902	0.55098	0.560784	0.535294
42	0.541176	0.417647	0.492157	0.466667	0.323529	0.231373	0.741176	0.647059	0.509804	0.478431	0.505882	0.468627	0.527451	0.456863	0.486275	0.462745	0.390196	0.519608	0.454902	0.513725	0.496078	0.588235
43	0.527451	0.472549	0.484314	0.513725	0.233333	0.3	0.684314	0.764706	0.505882	0.521569	0.464706	0.5	0.501961	0.498039	0.570588	0.556863	0.509804	0.570588	0.470588	0.529412	0.462745	0.556863
44	0.486275	0.464706	0.527451	0.521569	0.339216	0.337255	0.666667	0.688235	0.513725	0.568627	0.482353	0.484314	0.45098	0.45098	0.52549	0.472549	0.511765	0.57451	0.484314	0.537255	0.488235	0.554902
45	0.598039	0.507843	0.576471	0.515686	0.372549	0.360784	0.713725	0.690196	0.507843	0.447059	0.492157	0.498039	0.541176	0.521569	0.527451	0.543137	0.496078	0.584314	0.492157	0.517647	0.464706	0.537255
46	0.507843	0.523529	0.517647	0.513725	0.301961	0.247059	0.666667	0.715686	0.5	0.490196	0.478431	0.501961	0.517647	0.470588	0.45098	0.562745	0.492157	0.6	0.466667	0.535294	0.480392	0.588235
47	0.52549	0.445098	0.537255	0.470588	0.288235	0.252941	0.758824	0.711765	0.498039	0.470588	0.533333	0.45098	0.507843	0.478431	0.517647	0.472549	0.45098	0.562745	0.468627	0.521569	0.44902	0.513725
48	0.513725	0.505882	0.452941	0.429412	0.339216	0.270588	0.762745	0.645098	0.52549	0.468627	0.454902	0.517647	0.523529	0.492157	0.486275	0.531373	0.470588	0.515686	0.496078	0.496078	0.413725	0.564706
49	0.496078	0.452941	0.52549	0.47451	0.311765	0.252941	0.72549	0.621569	0.486275	0.482353	0.529412	0.498039	0.511765	0.415686	0.513725	0.494118	0.376471	0.586275	0.435294	0.560784	0.435294	0.564706
50	0.531373	0.382353	0.519608	0.456863	0.327451	0.237255	0.733333	0.672549	0.564706	0.437255	0.503922	0.464706	0.517647	0.464706	0.55098	0.503922	0.503922	0.568627	0.5	0.523529	0.5	0.541176
51	0.568627	0.496078	0.509804	0.456863	0.266667	0.25098	0.715686	0.668627	0.541176	0.480392	0.523529	0.490196	0.476471	0.496078	0.513725	0.494118	0.513725	0.590196	0.515686	0.509804	0.503922	0.6
52	0.452941	0.480392	0.484314	0.5	0.243137	0.252941	0.737255	0.656863	0.54902	0.419608	0.521569	0.47451	0.539216	0.507843	0.498039	0.633333	0.470588	0.592157	0.458824	0.554902	0.492157	0.631373
53	0.515686	0.507843	0.558824	0.472549	0.352941	0.258824	0.743137	0.7	0.535294	0.496078	0.521569	0.490196	0.470588	0.519608	0.462745	0.527451	0.429412	0.590196	0.47451	0.566667	0.558824	0.588235
54	0.501961	0.494118	0.478431	0.511765	0.35098	0.333333	0.7	0.633333	0.488235	0.509804	0.507843	0.509804	0.501961	0.496078	0.492157	0.490196	0.501961	0.513725	0.484314	0.501961	0.505882	0.490196
55	0.529412	0.509804	0.482353	0.478431	0.294118	0.270588	0.709804	0.7	0.482353	0.482353	0.494118	0.484314	0.482353	0.45098	0.482353	0.556863	0.496078	0.596078	0.494118	0.55098	0.52549	0.541176
56	0.482353	0.454902	0.488235	0.492157	0.282353	0.266667	0.733333	0.733333	0.543137	0.466667	0.503922	0.486275	0.480392	0.45098	0.490196	0.521569	0.468627	0.539216	0.476471	0.5	0.443137	0.533333
57	0.552941	0.5	0.521569	0.509804	0.3	0.278431	0.776471	0.7	0.537255	0.5	0.541176	0.501961	0.54902	0.494118	0.55098	0.601961	0.486275	0.572549	0.470588	0.552941	0.507843	0.609804
58	0.580392	0.505882	0.570588	0.478431	0.329412	0.235294	0.754902	0.676471	0.584314	0.454902	0.513725	0.476471	0.501961	0.554902	0.521569	0.580392	0.523529	0.613725	0.494118	0.545098	0.509804	0.588235
59	0.603922	0.421569	0.531373	0.470588	0.384314	0.203922	0.705882	0.656863	0.541176	0.419608	0.586275	0.466667	0.509804	0.5	0.521569	0.521569	0.45098	0.545098	0.513725	0.529412	0.464706	0.539216
60	0.462745	0.435294	0.498039	0.466667	0.260784	0.229412	0.688235	0.696078	0.45098	0.478431	0.45098	0.437255	0.505882	0.523529	0.543137	0.486275	0.568627	0.547059	0.501961	0.482353	0.515686	0.566667
61	0.527451	0.452941	0.54902	0.472549	0.34902	0.188235	0.766667	0.672549	0.55098	0.486275	0.560784	0.488235	0.590196	0.498039	0.535294	0.576471	0.466667	0.670588	0.513725	0.472549	0.47451	0.511765
62	0.523529	0.476471	0.494118	0.435294	0.343137	0.296078	0.682353	0.717647	0.5	0.462745	0.498039	0.505882	0.496078	0.498039	0.5	0.578431	0.482353	0.639216	0.533333	0.54902	0.5	0.615686
63	0.562745	0.498039	0.513725	0.494118	0.333333	0.292157	0.758824	0.65098	0.547059	0.447059	0.523529	0.505882	0.582353	0.464706	0.490196	0.54902	0.384314	0.760784	0.405882	0.580392	0.490196	0.664706
64	0.515686	0.494118	0.478431	0.507843	0.360784	0.280392	0.764706	0.723529	0.543137	0.496078	0.509804	0.505882	0.521569	0.484314	0.517647	0.582353	0.482353	0.607843	0.482353	0.539216	0.490196	0.576471
65	0.566667	0.505882	0.5	0.494118	0.278431	0.254902	0.74902	0.658824	0.482353	0.470588	0.503922	0.527451	0.478431	0.505882	0.466667	0.537255	0.484314	0.562745	0.494118	0.494118	0.486275	0.566667
66	0.545098	0.476471	0.541176	0.480392	0.339216	0.262745	0.745098	0.743137	0.531373	0.488235	0.52549	0.452941	0.531373	0.535294	0.566667	0.52549	0.462745	0.52549	0.480392	0.513725	0.488235	0.519608
67	0.535294	0.488235	0.535294	0.494118	0.272549	0.24902	0.721569	0.680392	0.541176	0.439216	0.470588	0.519608	0.464706	0.468627	0.456863	0.503922	0.441176	0.531373	0.496078	0.472549	0.476471	0.531373
68	0.560784	0.539216	0.52549	0.566667	0.364706	0.278431	0.778431	0.709804	0.568627	0.466667	0.590196	0.554902	0.572549	0.531373	0.541176	0.55098	0.433333	0.570588	0.513725	0.552941	0.45098	0.588235
69	0.427451	0.488235	0.533333	0.54902	0.309804	0.241176	0.703922	0.745098	0.543137	0.552941	0.552941	0.454902	0.523529	0.468627	0.496078	0.47451	0.615686	0.609804	0.486275	0.47451	0.513725	0.5
70	0.519608	0.407843	0.498039	0.523529	0.360784	0.262745	0.668627	0.7	0.52549	0.447059	0.515686	0.592157	0.466667	0.596078	0.462745	0.576471	0.680392	0.590196	0.54902	0.496078	0.490196	0.641176
71	0.543137	0.486275	0.505882	0.468627	0.303922	0.235294	0.727451	0.713725	0.547059	0.456863	0.539216	0.47451	0.568627	0.470588	0.486275	0.509804	0.488235	0.545098	0.47451	0.547059	0.511765	0.554902
72	0.547059	0.480392	0.55098	0.503922	0.284314	0.241176	0.719608	0.735294	0.54902	0.511765	0.55098	0.484314	0.480392	0.539216	0.531373	0.521569	0.468627	0.576471	0.562745	0.558824	0.486275	0.605882
73	0.427451	0.441176	0.482353	0.423529	0.296078	0.24902	0.613725	0.713725	0.533333	0.537255	0.441176	0.42549	0.635294	0.415686	0.443137	0.507843	0.341176	0.582353	0.480392	0.52549	0.513725	0.570588
74	0.509804	0.501961	0.523529	0.462745	0.333333	0.256863	0.75098	0.721569	0.513725	0.45098	0.480392	0.456863	0.541176	0.470588	0.468627	0.521569	0.423529	0.576471	0.464706	0.539216	0.484314	0.566667
75	0.543137	0.490196	0.496078	0.476471	0.264706	0.296078	0.564706	0.688235	0.55098	0.441176	0.486275	0.482353	0.560784	0.466667	0.566667	0.586275	0.507843	0.588235	0.470588	0.541176	0.437255	0.588235
76	0.680392	0.433333	0.584314	0.515686	0.403922	0.362745	0.766667	0.6	0.486275	0.607843	0.470588	0.419608	0.627451	0.554902	0.582353	0.562745	0.498039	0.519608	0.5	0.476471	0.427451	0.529412
77	0.517647	0.472549	0.488235	0.45098	0.331373	0.235294	0.760784	0.682353	0.519608	0.470588	0.511765	0.472549	0.415686	0.492157	0.488235	0.517647	0.44902	0.478431	0.423529	0.511765	0.462745	0.576471
78	0.517647	0.4	0.490196	0.460784	0.329412	0.252941	0.721569	0.741176	0.566667	0.456863	0.509804	0.507843	0.511765	0.460784	0.515686	0.562745	0.360784	0.611765	0.501961	0.572549	0.441176	0.580392
79	0.566667	0.492157	0.519608	0.472549	0.280392	0.292157	0.747059	0.686275	0.55098	0.437255	0.5	0.539216	0.547059	0.441176	0.490196	0.503922	0.466667	0.586275	0.470588	0.533333	0.421569	0.509804
80	0.598039	0.466667	0.558824	0.464706	0.292157	0.227451	0.723529	0.680392	0.515686	0.496078	0.527451	0.488235	0.521569	0.494118	0.513725	0.570588	0.462745	0.609804	0.480392	0.541176	0.531373	0.541176
81	0.57451	0.460784	0.580392	0.44902	0.333333	0.247059	0.790196	0.645098	0.513725	0.509804	0.521569	0.490196	0.529412	0.503922	0.586275	0.580392	0.494118	0.578431	0.507843	0.496078	0.539216	0.519608
82	0.535294	0.590196	0.52549	0.5	0.309804	0.27451	0.75098	0.74902	0.541176	0.470588	0.501961	0.554902	0.505882	0.515686	0.566667	0.547059	0.501961	0.623529	0.44902	0.552941	0.492157	0.543137
83	0.547059	0.515686	0.501961	0.492157	0.311765	0.280392	0.694118	0.739216	0.584314	0.456863	0.529412	0.441176	0.558824	0.484314	0.509804	0.515686	0.443137	0.519608	0.498039	0.498039	0.462745	0.554902
84	0.572549	0.452941	0.519608	0.421569	0.292157	0.256863	0.758824	0.64902	0.486275	0.433333	0.5	0.441176	0.511765	0.488235	0.501961	0.503922	0.488235	0.552941	0.515686	0.503922	0.482353	0.556863
85	0.586275	0.468627	0.509804	0.441176	0.309804	0.264706	0.762745	0.629412	0.52549	0.460784	0.513725	0.456863	0.521569	0.513725	0.501961	0.492157	0.45098	0.576471	0.496078	0.472549	0.456863	0.527451
